# Supplementary material for: Building the Foundation for Standardized Care Metrics in Jejunoileal Atresia: A Systematic Review of Reported Baseline Characteristics, Treatment Variables and Outcomes
Source: J Clin Med. 2025 Aug 12;14(16):5693. doi: 10.3390/jcm14165693 (PMC12386392; doi:10.3390/jcm14165693)
Supplement: Supplementary file 1 [file jcm-14-05693-s001.zip]

Archive with 5 entries (5 files):
- jcm-3752219 - Supplementary Table 3 - All identified structure and process characteristics.pdf
- jcm-3752219 - Supplementary table 2 - All identified patient characteristics.pdf
- jcm-3752219 - Supplementary table 1 - individualized overview of included studies and study characteristics.pdf
- jcm-3752219 - Supplementary material S1 - Search strategy.pdf
- jcm-3752219 - Supplementary Table 4 - All identified outcomes.pdf
